# Supplementary material for: VISTA Re-programs Macrophage Biology Through the Combined Regulation of Tolerance and Anti-inflammatory Pathways
Source: Front Immunol. 2020 Oct 15;11:580187. doi: 10.3389/fimmu.2020.580187 (PMC7593571; doi:10.3389/fimmu.2020.580187)
Supplement: Supplementary file 5 [file Table_1.XLSX]

## Sheet: Supp Table 1
Supp Table 1. TFs significantly enriched in non-tolerizable LPS genes.
TF	P-value	Enrichment	FDR
NFKB1	8.16166e-08	7.540609	3.24426e-05
RELA	6.34697e-08	7.715468	3.24426e-05
SP1	2.27973e-06	5.120415	0.000604127
REL	9.72301e-06	36.898973	0.00193245
CBX7	4.73999e-05	Inf	0.00753659
HIF1A	0.000194807	10.293582	0.0258119
MYC	0.000344729	9.034062	0.0391514
