# Supplementary material for: VISTA Re-programs Macrophage Biology Through the Combined Regulation of Tolerance and Anti-inflammatory Pathways
Source: Front Immunol. 2020 Oct 15;11:580187. doi: 10.3389/fimmu.2020.580187 (PMC7593571; doi:10.3389/fimmu.2020.580187)
Supplement: Supplementary file 6 [file Table_2.XLSX]

## Sheet: Supp Table 3
Supp Table 3. TFs enriched in the DEGs across the time-course of human monocytes treated with anti-VISTA.
TF	P-value	Enrichment	FDR
NFKB1	4.19469e-22	3.75849	3.33478e-19
RELA	2.98673e-20	3.58421	1.18723e-17
IRF1	6.74384e-13	8.59306	1.78712e-10
STAT1	9.9657e-13	5.78276	1.98068e-10
JUN	1.12982e-10	3.51297	1.28316e-08
RFX5	1.69371e-10	41.2698	1.68313e-08
EGR1	3.09549e-06	3.24483	0.000273435
SP1	4.54912e-06	1.78629	0.000361655
CIITA	1.67204e-05	5.49741	0.00110773
PPARA	1.67204e-05	5.49741	0.00110773
NFKBIA	3.0836e-05	8.40484	0.00188574
USF1	6.84089e-05	3.27571	0.00388465
GATA3	9.94339e-05	4.33879	0.00527
REL	0.00011068	6.53615	0.00549939
BRCA1	0.000129942	3.19969	0.00607669
ZNF148	0.000345493	29.3667	0.0152593
PPARG	0.000480724	2.87068	0.0201145
STAT2	0.000537757	11.75	0.0213759
JUND	0.000596228	3.92248	0.0225715
STAT3	0.000658411	2.07002	0.0237926
ATF4	0.000844912	3.71576	0.0285709
E2F1	0.000862518	2.07282	0.0285709
HOXA10	0.00105702	6.85561	0.0325093
TRERF1	0.0010632	14.6823	0.0325093
MSC	0.00117832	8.81186	0.0334557
PARP1	0.00117092	4.20027	0.0334557
CREB1	0.0015244	2.4011	0.0417384
NR1I2	0.00162754	4.40903	0.0417384
SPI1	0.00160283	2.60287	0.0417384
ESR1	0.00176015	2.40435	0.0437287
HOXD3	0.00198913	23.4833	0.0465104
TNFAIP3	0.00198913	23.4833	0.0465104
