# Supplementary material for: VISTA Re-programs Macrophage Biology Through the Combined Regulation of Tolerance and Anti-inflammatory Pathways
Source: Front Immunol. 2020 Oct 15;11:580187. doi: 10.3389/fimmu.2020.580187 (PMC7593571; doi:10.3389/fimmu.2020.580187)
Supplement: Supplementary file 7 [file Table_3.XLSX]

## Sheet: Supp Table 1
Supp Table 2. TFs enriched in the significantly downregulated genes upon anti-VISTA treatment followed by acute LPS stimulation
TF	P-value	Enrichment	FDR
NFKB1	4.62696e-11	5.78472	3.82649e-08
IRF1	1.12735e-08	20.5498	4.48814e-06
JUN	1.62811e-08	6.3199	4.48814e-06
RELA	2.53097e-07	5.87521	4.36315e-05
STAT1	2.63794e-07	12.8381	4.36315e-05
SP1	3.17346e-06	3.49451	0.000437409
SPI1	5.29197e-06	10.1257	0.000625209
IKBKB	7.7396e-06	28.3684	0.000800081
BCL3	2.05517e-05	21.2743	0.00188847
EGR1	5.79123e-05	5.91737	0.00478935
DAXX	9.26148e-05	101.821	0.00696295
IRF8	0.000268455	10.6331	0.018501
PPARA	0.000515042	6.81169	0.0308429
REL	0.000522129	8.95291	0.0308429
IRF5	0.00118919	20.3603	0.0578507
SMAD7	0.00118919	20.3603	0.0578507
